# Supplementary material for: Machine learning on multiple epigenetic features reveals H3K27Ac as a driver of gene expression prediction across patients with glioblastoma
Source: PLoS Comput Biol. 2025 Aug 7;21(8):e1012272. doi: 10.1371/journal.pcbi.1012272 (PMC12352877; doi:10.1371/journal.pcbi.1012272)
Supplement: S1 Table — (XLSX) [file pcbi.1012272.s025.xlsx]

## Sheet: Sheet1
hyperparameter	model value	search set
η	0.03	0.01, 0.02, 0.03, 0.04, 0.05, 0.07, 0.10, 0.12, 0.15, 0.17, 0.20, 0.25, 0.30, 0.40, 0.50
max depth	6	2, 3, 4, 5, 6, 7, 8, 9, 10, 12, 15, 17, 20, 25
number of estimators	150	25, 50, 75, 100, 110, 125, 130, 150
γ	0.3	0.0, 0.1, 0.3, 0.5, 0.7
subsample	1	0.2, 0.4, 0.6, 0.8, 1.0
column sample by tree	0.2	0.2, 0.4, 0.6, 0.8, 1.0
minimum child weight	1	1, 3, 5, 7, 9
