# Supplementary material for: Machine learning on multiple epigenetic features reveals H3K27Ac as a driver of gene expression prediction across patients with glioblastoma
Source: PLoS Comput Biol. 2025 Aug 7;21(8):e1012272. doi: 10.1371/journal.pcbi.1012272 (PMC12352877; doi:10.1371/journal.pcbi.1012272)
Supplement: S3 Table — (XLSX) [file pcbi.1012272.s027.xlsx]

## Sheet: Sheet1
hyperparameter	model value	search set
learning rate	0.01	0.01, 0.05, 0.001, 0.005, 0.0001, 0.0005
b (batch size)	512	512, 1024
epigenetic branch hidden layer size 1	200	20, 50, 100, 200
epigenetic branch hidden layer size 2	200	20, 50, 100, 200
epigenetic branch hidden layer size 3	200	20, 50, 100, 200
epigenetic branch dropout rate	0.3	0.3, 0.4, 0.5
sequence branch hidden layer size 1	200	20, 50, 100, 200
sequence branch hidden layer size 2	200	20, 50, 100, 200
sequence branch hidden layer size 3	100	20, 50, 100, 200
sequence branch dropout rate	0.3	0.3, 0.4, 0.5
combined branch hidden layer size 1	50	20, 50, 100, 200
combined branch hidden layer size 2	200	20, 50, 100, 200
combined branch hidden layer size 3	20	20, 50, 100, 200
combined branch dropout rate	0.3	0.3, 0.4, 0.5
epochs	150	Established by examining PCC metric training and validation plot curves.
