# Supplementary material for: Machine learning on multiple epigenetic features reveals H3K27Ac as a driver of gene expression prediction across patients with glioblastoma
Source: PLoS Comput Biol. 2025 Aug 7;21(8):e1012272. doi: 10.1371/journal.pcbi.1012272 (PMC12352877; doi:10.1371/journal.pcbi.1012272)
Supplement: S5 Table — (XLSX) [file pcbi.1012272.s029.xlsx]

## Sheet: Sheet1
hyperparameter	model value	search set
learning rate	0.001	0.01, 0.05, 0.001, 0.0001
b (batch size)	512	512, 1024
RNN output size	50	5, 10, 20, 30, 50, 80
dropout rate	0.1	0.1, 0.3, 0.5
epochs	200	100, 200, 300, 500
