# Supplementary material for: Machine learning on multiple epigenetic features reveals H3K27Ac as a driver of gene expression prediction across patients with glioblastoma
Source: PLoS Comput Biol. 2025 Aug 7;21(8):e1012272. doi: 10.1371/journal.pcbi.1012272 (PMC12352877; doi:10.1371/journal.pcbi.1012272)
Supplement: S6 Table — (XLSX) [file pcbi.1012272.s030.xlsx]

## Sheet: Sheet1
hyperparameter	model value	search set
learning rate	0.06	0.01, 0.02, 0.03, 0.04, 0.05, 0.06, 0.07, 0.08, 0.09
max depth	4	1, 2, 3, 4
n estimators	90	5, 10, 15, 20, 25, 30, 35, 40, 45, 50, 55, 60, 65, 70, 75, 80, 85, 90, 95
