# Supplementary material for: Machine learning on multiple epigenetic features reveals H3K27Ac as a driver of gene expression prediction across patients with glioblastoma
Source: PLoS Comput Biol. 2025 Aug 7;21(8):e1012272. doi: 10.1371/journal.pcbi.1012272 (PMC12352877; doi:10.1371/journal.pcbi.1012272)
Supplement: S7 Table — (XLSX) [file pcbi.1012272.s031.xlsx]

## Sheet: Sheet1
hyperparameter	model value	search set
C	0.01	0.01, 0.02, 0.03, 0.04, 0.05, 0.06, 0.07, 0.08, 0.09
ε	0.01	0.001, 0.002, 0.003, 0.004, 0.005, 0.006, 0.007, 0.008, 0.009, 0.01 , 0.011, 0.012, 0.013, 0.014, 0.015, 0.016, 0.017, 0.018, 0.019, 0.02 , 0.021, 0.022, 0.023, 0.024, 0.025, 0.026, 0.027, 0.028, 0.029, 0.03 , 0.031, 0.032, 0.033, 0.034, 0.035, 0.036, 0.037, 0.038, 0.039, 0.04 , 0.041, 0.042, 0.043, 0.044, 0.045, 0.046, 0.047, 0.048, 0.049, 0.05 , 0.051, 0.052, 0.053, 0.054, 0.055, 0.056, 0.057, …
