# Supplementary material for: Machine learning on multiple epigenetic features reveals H3K27Ac as a driver of gene expression prediction across patients with glioblastoma
Source: PLoS Comput Biol. 2025 Aug 7;21(8):e1012272. doi: 10.1371/journal.pcbi.1012272 (PMC12352877; doi:10.1371/journal.pcbi.1012272)
Supplement: S8 Table — (XLSX) [file pcbi.1012272.s032.xlsx]

## Sheet: Sheet1
hyperparameter	model value	search set
α	5000	0, 1, 5, 10, 25, 50, 75, 100, 200, 400, 800, 1600, 2500, 3200, 5000
L1_wt	0	0.0, 0.1, 0.2, 0.3, 0.4, 0.5, 0.6, 0.7, 0.8, 0.9, 1.0
