# Supplementary material for: Machine learning on multiple epigenetic features reveals H3K27Ac as a driver of gene expression prediction across patients with glioblastoma
Source: PLoS Comput Biol. 2025 Aug 7;21(8):e1012272. doi: 10.1371/journal.pcbi.1012272 (PMC12352877; doi:10.1371/journal.pcbi.1012272)
Supplement: S9 Table — (XLSX) [file pcbi.1012272.s033.xlsx]

## Sheet: Sheet1
model name	GSC1→GSC2 script runtime ↓
XGBoost Regression (XGBR)	7 min. 31 sec.
Gradient Boosted Regression (GBR)	10 min. 27 sec.
Multi-layered Perceptron (MLP)	9 min. 12 sec.
Convolutional Neural Network (CNN)	8 min. 58 sec.
Recurrent Neural Network (RNN)	n/a
Branched Multi-layered Perceptron (Branched MLP)	43 min. 16 sec.
Support Vector Regression (SVR)	8 min. 40 sec.
Multiple Linear Regression (MLR)	7 min. 27 sec.
