# Supplementary material for: Machine learning on multiple epigenetic features reveals H3K27Ac as a driver of gene expression prediction across patients with glioblastoma
Source: PLoS Comput Biol. 2025 Aug 7;21(8):e1012272. doi: 10.1371/journal.pcbi.1012272 (PMC12352877; doi:10.1371/journal.pcbi.1012272)
Supplement: S10 Table — (XLSX) [file pcbi.1012272.s034.xlsx]

## Sheet: Sheet1
hyperparameter	model value
η	0.03
max depth	6
number of estimators	150
γ	0.3
subsample	1
column sample by tree	0.2
minimum child weight	1
