# Supplementary material for: Machine learning on multiple epigenetic features reveals H3K27Ac as a driver of gene expression prediction across patients with glioblastoma
Source: PLoS Comput Biol. 2025 Aug 7;21(8):e1012272. doi: 10.1371/journal.pcbi.1012272 (PMC12352877; doi:10.1371/journal.pcbi.1012272)
Supplement: S11 Table — The percent change values for the Mack et al. datasets, each split into 10 non-overlapping sections, aligns with those from the other testing strategy (Table 1) [25]. GSC2 is the only dataset whose performance decreased when testing with H3K27Ac only. This supports the notion that the H3K27Ac signal alone is sufficient for strong gene expression prediction using this study’s experimental setup. (XLSX) [file pcbi.1012272.s035.xlsx]

## Sheet: Sheet1
dataset	all features	H3K27Ac only	difference	percent change
GSC2	0.824419±0.022086	0.815036±0.024752	-0.009383	-0.0113814
Mack-GSC7	0.825558±0.019702	0.841328±0.021201	0.01577	0.0191022
Mack-GSC14	0.816174±0.015296	0.823685±0.015551	0.007511	0.00920269
Mack-GSC18	0.795155±0.014687	0.811172±0.015715	0.016017	0.0201432
Mack-GSC20	0.795752±0.020259	0.812884±0.019727	0.017132	0.0215293
Mack-GSC25	0.800876±0.018285	0.822303±0.018541	0.021427	0.0267544
Mack-GSC27	0.804417±0.014319	0.824423±0.015446	0.020006	0.0248702
Mack-GSC35	0.815481±0.015284	0.835537±0.015	0.020056	0.0245941
Mack-GSC36	0.797651±0.021629	0.818136±0.023132	0.020485	0.0256817
Mack-GSC38	0.810143±0.016148	0.82926±0.016717	0.019117	0.0235971
Mack-GSC44	0.818779±0.019222	0.835105±0.019906	0.016326	0.0199395
